# Supplementary material for: MR-proADM as Prognostic Factor of Outcome in COVID-19 Patients
Source: Biomedicines. 2023 Jun 9;11(6):1680. doi: 10.3390/biomedicines11061680 (PMC10296224; doi:10.3390/biomedicines11061680)
Supplement: Supplementary file 1 [file biomedicines-11-01680-s001.zip]

Archive with 1 entries (1 files):
- biomedicines-2422738-SI.pdf
